# Supplementary material for: Population structure of Neisseria gonorrhoeae based on whole genome data and its relationship with antibiotic resistance
Source: PeerJ. 2015 Mar 5;3:e806. doi: 10.7717/peerj.806 (PMC4358642; doi:10.7717/peerj.806)
Supplement: Data S2 [file peerj-03-806-s003.xls]

## Sheet: GO_table
Protein	GO ID	Protein Function
acetate kinase	GO:0005737	cytoplasm
acetate kinase	GO:0006085	acetyl-CoA biosynthetic process
acetate kinase	GO:0008776	acetate kinase activity
acetate kinase	GO:0016310	phosphorylation
acetate kinase	GO:0005524	ATP binding
acetate kinase	GO:0000287	magnesium ion binding
acetate kinase	GO:0006082	organic acid metabolic process
bacterial regulatory arsr family protein	GO:0006355	regulation of transcription, DNA-templated
bacterial regulatory arsr family protein	GO:0003700	sequence-specific DNA binding transcription factor activity
bacterial regulatory arsr family protein	GO:0003677	DNA binding
doxx family protein	GO:0047134	protein-disulfide reductase activity
doxx family protein	GO:0055114	oxidation-reduction process
nadh-ubiquinone plastoquinone oxidoreductase chain 6 family protein	GO:0055114	oxidation-reduction process
nadh-ubiquinone plastoquinone oxidoreductase chain 6 family protein	GO:0008137	NADH dehydrogenase (ubiquinone) activity
membrane protein	GO:0015288	porin activity
membrane protein	GO:0005886	plasma membrane
membrane protein	GO:0009279	cell outer membrane
membrane protein	GO:0055085	transmembrane transport
membrane protein	GO:0006811	ion transport
membrane protein	GO:0046930	pore complex
tetratricopeptide repeat protein	GO:0005515	protein binding
dna-directed rna beta subunit	GO:0003899	DNA-directed RNA polymerase activity
dna-directed rna beta subunit	GO:0003677	DNA binding
dna-directed rna beta subunit	GO:0006351	transcription, DNA-templated
atp-dependent helicase	GO:0003676	nucleic acid binding
atp-dependent helicase	GO:0003676	nucleic acid binding
atp-dependent helicase	GO:0008026	ATP-dependent helicase activity
atp-dependent helicase	GO:0008026	ATP-dependent helicase activity
atp-dependent helicase	GO:0006200	ATP catabolic process
atp-dependent helicase	GO:0006200	ATP catabolic process
atp-dependent helicase	GO:0005524	ATP binding
atp-dependent helicase	GO:0005524	ATP binding
periplasmic protein	GO:0003899	DNA-directed RNA polymerase activity
periplasmic protein	GO:0032774	RNA biosynthetic process
periplasmic protein	GO:0006508	proteolysis
periplasmic protein	GO:0008237	metallopeptidase activity
amino acid abc transporter permease	GO:0016021	integral component of membrane
amino acid abc transporter permease	GO:0006810	transport
amino acid abc transporter permease	GO:0005886	plasma membrane
amino acid abc transporter permease	GO:0005215	transporter activity
rmuc family protein	GO:0006310	DNA recombination
abc transporter family protein	GO:0015688	iron chelate transport
abc transporter family protein	GO:0006200	ATP catabolic process
abc transporter family protein	GO:0005524	ATP binding
abc transporter family protein	GO:0015623	iron-chelate-transporting ATPase activity
neurotransmitter symporter family protein	GO:0016021	integral component of membrane
neurotransmitter symporter family protein	GO:0005328	neurotransmitter:sodium symporter activity
neurotransmitter symporter family protein	GO:0006836	neurotransmitter transport
neurotransmitter symporter family protein	GO:0055085	transmembrane transport
prolyl oligopeptidase family protein	GO:0070008	serine-type exopeptidase activity
prolyl oligopeptidase family protein	GO:0006508	proteolysis
prolyl oligopeptidase family protein	GO:0004252	serine-type endopeptidase activity
queuosine biosynthesis protein	GO:0008270	zinc ion binding
queuosine biosynthesis protein	GO:0005524	ATP binding
queuosine biosynthesis protein	GO:0016879	ligase activity, forming carbon-nitrogen bonds
queuosine biosynthesis protein	GO:0016787	hydrolase activity
queuosine biosynthesis protein	GO:0008616	queuosine biosynthetic process
competence protein	GO:0016021	integral component of membrane
competence protein	GO:0030420	establishment of competence for transformation
competence protein	GO:0008152	metabolic process
competence protein	GO:0016787	hydrolase activity
competence protein	GO:0006810	transport
competence protein	GO:0005886	plasma membrane
apolipoprotein n-acyltransferase	GO:0006807	nitrogen compound metabolic process
apolipoprotein n-acyltransferase	GO:0016021	integral component of membrane
apolipoprotein n-acyltransferase	GO:0016410	N-acyltransferase activity
apolipoprotein n-acyltransferase	GO:0016810	hydrolase activity, acting on carbon-nitrogen (but not peptide) bonds
apolipoprotein n-acyltransferase	GO:0042158	lipoprotein biosynthetic process
apolipoprotein n-acyltransferase	GO:0005886	plasma membrane
queuine trna-ribosyltransferase	GO:0008479	queuine tRNA-ribosyltransferase activity
queuine trna-ribosyltransferase	GO:0046872	metal ion binding
queuine trna-ribosyltransferase	GO:0008616	queuosine biosynthetic process
uroporphyrinogen decarboxylase	GO:0005737	cytoplasm
uroporphyrinogen decarboxylase	GO:0004853	uroporphyrinogen decarboxylase activity
uroporphyrinogen decarboxylase	GO:0006782	protoporphyrinogen IX biosynthetic process
NA	GO:0009295	nucleoid
NA	GO:0050660	flavin adenine dinucleotide binding
NA	GO:0055114	oxidation-reduction process
NA	GO:0008762	UDP-N-acetylmuramate dehydrogenase activity
3-phosphoshikimate 1-carboxyvinyltransferase	GO:0005737	cytoplasm
3-phosphoshikimate 1-carboxyvinyltransferase	GO:0003866	3-phosphoshikimate 1-carboxyvinyltransferase activity
3-phosphoshikimate 1-carboxyvinyltransferase	GO:0009423	chorismate biosynthetic process
3-phosphoshikimate 1-carboxyvinyltransferase	GO:0009073	aromatic amino acid family biosynthetic process
fe-s protein assembly chaperone	GO:0006457	protein folding
fe-s protein assembly chaperone	GO:0016226	iron-sulfur cluster assembly
fe-s protein assembly chaperone	GO:0006200	ATP catabolic process
fe-s protein assembly chaperone	GO:0005524	ATP binding
fe-s protein assembly chaperone	GO:0016887	ATPase activity
fe-s protein assembly chaperone	GO:0051082	unfolded protein binding
trna pseudouridine synthase b	GO:0009982	pseudouridine synthase activity
trna pseudouridine synthase b	GO:0003723	RNA binding
trna pseudouridine synthase b	GO:0016829	lyase activity
trna pseudouridine synthase b	GO:0031119	tRNA pseudouridine synthesis
primosomal replication protein n	GO:0003697	single-stranded DNA binding
primosomal replication protein n	GO:1990077	primosome complex
primosomal replication protein n	GO:0006269	DNA replication, synthesis of RNA primer
peptidase m23 family protein	GO:0008152	metabolic process
peptidase m23 family protein	GO:0016787	hydrolase activity
